# Supplementary material for: Utilization of Novel Perilla SSR Markers to Assess the Genetic Diversity of Native Perilla Germplasm Accessions Collected from South Korea
Source: Plants (Basel). 2022 Nov 3;11(21):2974. doi: 10.3390/plants11212974 (PMC9659169; doi:10.3390/plants11212974)
Supplement: Supplementary file 1 [file plants-11-02974-s001.zip]

Archive with 6 entries (5 files):
- plants-1972305-supplementary/
- plants-1972305-supplementary/Supplement Figure S1.pdf
- plants-1972305-supplementary/Supplement Figure S2.pdf
- plants-1972305-supplementary/Supplement Figure S3.pdf
- plants-1972305-supplementary/Supplement Table S1.xlsx
- plants-1972305-supplementary/Supplement Table S2.pdf
