# Supplementary material for: Utilization of Novel Perilla SSR Markers to Assess the Genetic Diversity of Native Perilla Germplasm Accessions Collected from South Korea
Source: Plants (Basel). 2022 Nov 3;11(21):2974. doi: 10.3390/plants11212974 (PMC9659169; doi:10.3390/plants11212974)
Supplement: Supplementary file 1 [file plants-11-02974-s001.zip › plants-1972305-supplementary/Supplement Table S1.xlsx]

## Sheet: Sheet1
Supplement Table S1. Sequence information for each Perilla SSR primer set of the 30 developed Perilla SSR primers.
Primer	Sequence_ID	SSR_Type	SSR	SSR_No	Seq_length	Position	Primer_Begin	Primer_End	Product_Size	Left_Primer	Left_Primer_TM	Right_Primer	Right_Primer_TM	Sequence
KNUPF132	20940_a	AT	ATATATATATATATAT	8	1789	1628	1497	1697	201	CTGAGCAGAATGGGATAAAATC	57.835	CATGAATCCAAACCTGAGAAAT	58.046	AAAAATAATAAAGAAACTAATCAATTATATGAATGTACAGATAAGACTAGTGGTTGAGGCCCTCAGGTCATTTCTTCTCTAACCTCTTTTGTTGTTTCATCAATCAGGTTAGCCCCCCACCCCATCAATCAATATACAAATTTCAATCTCCTGCCAAAGTTTGTTCCTTTTTCTTGAATTCTGCGTCGTCTTCTTTTCCTGATCTTTTTTTTTGTATTGATTTTCCTTTTCTTTTCTCCCTTTTTCCCCTCTTGATTATTTATCCGTGTTTTGGATTCCAAGAGGGTTTTAGTTTCACTACTGATTCCTGTGTGTTTTGACTGTGTGTTTGGAATTCATGTTTTCGTGGAGTCAACCTTCAATTATAGAGGTTTAGGAATTGAGATTAATCAGGAATGG…
KNUPF133	22538_a	AT	ATATATATATATATAT	8	565	145	115	247	133	TTTTCTGGAAAGAAAAACCAAA	57.96	GTCATTTTCCAAACCGTAAAAA	58.092	ATTTCAAAAACCAAAGGGGAAAAAAAATGAGGTCAACAGCGAGTATGGGATTTCTTCAAGGGCGGTTACCCCTCTCTGTTTACCGATGAGTTTCTGAAAAAAAAAACAGCCCTTTTTTTCTGGAAAGAAAAACCAAATAAATAAATATATATATATATATACGGGGAAATTACATACTATGGTACCTTTTTCATCATTCCTCATCGTATCTTTTTTTCTTTTTCTTTTTTTACGGTTTGGAAAATGACAAATGGTGATGATGCTGTTGCTGCGGTTGAATTCGGGTCGGATTGAAGAGGCTGTGATGATTTTTTTTTTTTTTCTCCTCTTTTTGTGGTTTGTATGAGCTAATGGTTCGGGTAATCGGATCGTCGGCGTAACTTGGCGGGGCATCCCGGA…
KNUPF134	23386_a	AT	ATATATATATATATAT	8	858	82	44	204	161	AATACATGAACACTGTCACACCA	57.926	AGATCATGTTAGCAGGCAATTT	57.912	TTTTTTTTAGAAAAATCAAAGTTCTTGGATCATCAAGCACAGAAAATACATGAACACTGTCACACCATATACAAAGATCACATATATATATATATATTTTTTTTGTTTTTTTGTTTTTTTCATTTTCTCTCTCTGCGGATCTGTTACTGTTAGATCTGAAACAATACAACACAACATAGGCAAAAATTGCCTGCTAACATGATCTGAAACACTAATAGCGTTGAATCTGGACCGGGAACTGAGAGCCCAATTCCAGCCACGGCTCCGCCTTCACGGCCATCGCCGCCGGCTTGCTTGCTTGGTACGGCGCAGTTCCGGTGATCCTATCTTTTCTCTTCTCCAAAAACCGGGCTAGTGAATTCTTTCTCGCAATCGGTAAATCAGAACCAGGAGGCGGCA…
KNUPF135	68730_a	CA	CACACACACACACACA	8	570	485	333	533	201	TGAGAAATCTAACCCCAAACTT	56.937	CCTGTTTTTGATCTCTTACTTGC	57.285	AGGCACTCGTGATTGCACGGTATCTAGAGGCGCACAAGAAATCAAAACTCCAAACACTCGCAAGGATGCTTTAACATAGACACAAAAGATTGAAACCCCAAACTGTGTTTCCTTTGGATCATGCACTATTTCTACATGCATCTTCCAAATATTCAGTTAAATGCAAGTGTTTGTTACAAGGAAACTATCTAATCAACATATGCATAGATTCATTTAGCCTCTTAATTAGTTCAACACAACATTTCACAATCATTGAAGCAAGCATACCTACCTAAACTACAGTCTACAGAGATACTATCCAGATCAAAGAATACAATACAGCTGCCTCATAAATGAGAAATCTAACCCCAAACTTCTAATTACCAGCTTAACACTATCCTAGATTCTTCTCACTAACCA…
KNUPF136	97020_a	CA	CACACACACACACACA	8	263	96	58	233	176	TGGATCAAACATTGTAACAGGA	57.999	ACCAACACCAAAACTACTGACC	58.018	TGGCCATCACTGCTTTATGCTTTAAATCAGCCTCCAAAATTTCTATAAGAATTAGTTTTGGATCAAACATTGTAACAGGAGGATCACATCAAAATCACACACACACACACACCTCTTATTAGTCTCATTAATTTCATCACATCATTTTTCTCAATTAGTCTTCACAAACACAAGCACATATATGACTATGTTGATGATGTGCATTAGTCACAGGTCAGTAGTTTTGGTGTTGGTATGTGTGGGATTGCTAGCACTCCCACACA
KNUPF137	68805_a	AG	AGAGAGAGAGAGAGAGAGAGAGAGAGAGAGAG	16	1073	784	681	892	212	TTTGAGATAGCTCGGTTCAAAT	58.026	CTTCAGGAGCCACATATTCTTC	57.956	CTCATATTTTAGCAACTTCACAATAATAACGCCCAACTTTCCTCCAAAACAATTAAAGCAAAACAGCAGTCCAATTCAAAATACCGTTACCCCAAATTCCGAAAACAGAAAAAAGGAAGCAATTGGCGCGAACATGGAGTTACAAGGGCTCAGAGGCTTCAATAATCCCAAAGCTATGCTTTCTTCTCTGCTGAACAAGAGAGAAAAGCTTCAAGACGAGCTCCGTAGCGTTGAAAAGCAGCTTAAAGAGATCGCGAAAGTTTCAGCTTGAAGATAGAGTATTCTCATTGTCCTCAGTCACCTCACCAGCGGCGGAGGAGCTTAGAGTTGGGAAAGAGGGTTAGTCTTTCTTTCTTCTCTTTTATGACAATTTGAATTTTCTGGCAACATTGTGGTCTT…
KNUPF138	105600_b	AG	AGAGAGAGAGAGAGAGAGAGAGAGAGAGAGAG	16	1563	1126	1038	1261	224	TTAAAAGATTGCATGTCTGCAC	57.98	CCTTTTCCTGTGTTTTCTCAAG	58.036	ATTAATTGAATGAGTCATTTAAGTTTAATCAATTATATTTTTAGTCTTTAAATTAAATTACATCAAACTTAAAATTTTCAATATTTAACCGAAATATAAATATAAACAATAAGAATTCAGATTATTCAAGTCAGTCCATTTAATTTTGAACTAGCCTTATCGAGTTACATATCGGGCTACTCATGCAGAAGAGGCTGGAGATGGCATTAAACTTTTCCTATTAATTGATCAATTACATAACTCTATTACACTTCAATTACTATGAATCTAAATCATACTGCAAATTAAATCACTCAATCAAATGCTTGAAAAAAAAAAAATATGCTATAAGCCATTATAAATGGAACCCTAGCTACTATCTAAAGGCAACAAGGAGTTATAATTTGAGCTCAAGTTGTT…
KNUPF139	53246_b	AG	AGAGAGAGAGAGAGAGAGAGAGAGAGAGAG	15	265	190	113	247	135	TATAATACACGAAGACGCCACA	58.265	TTTTGTCCTGTCAACTTCCTCT	57.964	ATCTACTTCACATGAGCCGACATAAATATAAACACGAACGTTAAAGAGGAGAAGAGAGAGAAAATCACATACTTCGTGAGTCGACGGTTTTCAGCTACCTATAATAATAAATCTATAATACACGAAGACGCCACAAAATTGATCTCATCATTCATAATCATACTCGAAGAAATAGATAGATAGATATATAGAGAGAGAGAGAGAGAGAGAGAGAGAGAGGGAGAGGAGAGGAAGTTGACAGGACAAAATAAATGCGTGATTCGCG
KNUPF140	7853_a	CT	CTCTCTCTCTCTCTCTCTCTCTCT	12	1145	927	888	1026	139	AATAGGTCGACTATGTTCGTGG	58.149	ATCAAATCTGCCAATCTCATTT	57.692	CTCGATTTTAGTATCTCTGGCAGCTCTTCCGCTCCGCCACCACAATTCTCTCTCTTCCCCATCTTCACATGGCTGCGTGTGGTATTGGGCATTCAGCCCTTAAGATAAAGAACTTGGATTTCGGTTCTGTTAGGCCAAAATCGAGAACGCTGCAACCCTTGCATGGTTTAAGGACAACCAAAATTGTTCAATTAGAGGGTTTAGTGTTGTTGCATAGACAGAAGAAGCCAATAATTTTGTGTCGAAGTTCAGCTTCTGTGGATGAATCAGCAAAAGTCAATTTGGAAGATGATTCTAAAGAAACTCTAACTACTGATGCAGTCAGCACACTTATTCCCAATGCATTTGAGGTGGAATCTCTTTTAACGGTGCTGTGCGACACAACATCAATCGCAGAGT…
KNUPF141	19391_b	AG	AGAGAGAGAGAGAGAGAGAGAGAG	12	2148	1932	1896	2043	148	TCAAGCAGAGATTGATTCAGTG	58.104	CAAAGAATAATCACCACACCAA	57.546	CTCTCTCTCTCTCTCTCTCTCTCCTAGCTTCATAACTACGCAAGTGCAGTCGTCGCCGAGTCAAGTCCGCGGATCATTGACTCGGAGCTGAGTTGAAGATATGGAGAATCTGATATCATTGGTGAACCGACTGCAGAGAGCTTGCACCGCTCTCGGAGACCATGGCGATGAGGCCGCGCTGCCCACACTCTGGGACGCCTTACCTTCTATCGCCGTCGTCGGCGGTCAGAGTTCTGGAAAGTCTTCAGTACTTGAAAGTATTGTTGGGAAAGATTTTTTACCGCGTGGATCTGGTATTGTTACTAGACGTCCTCTTGTTCTGCAGCTTCATCGGCTAGATGAAGGTAGAGAATATGCAGAATTTGGACATCTTCCTAGGAGGAGATTCACTGATTTTGC…
KNUPF142	8404_a	CT	CTCTCTCTCTCTCTCTCTCTCT	11	1800	1517	1403	1613	211	AATCAAGGTGTGCAATCATACA	58.026	GGTGTTCACTAGAGTCTCGGTC	57.915	CGGAAATCCTTTTTAGGACAGTGGAATTCATTTCCACTTGGCAGCGAGTCCGTTATCATTCATTTTCGATTTTTCTAATTTTGATCTAACAATTTTTTGGTAGGAGAAAAAAAAAAGAGAGAGAGACTCGGAGACACGCAACTAACTTAACCACCACAGACATGAAGATTCATGTGGGCCGCCACACCCTAAGGAATCAAAAACCAAAATTATAACTGTAATTACAACTGTCGATCTCCATCTAATATTTGATATTTCCAAAAATTTTGGGGGATTTTATTACAGCAAGAAACTCTTGCATGAAACAGAATCTCGGTCGACAATGGAGGCCCTCAACTCAAATAATCTTGATTGTACCTTGTCAACTCTATCAAAATTCTCATCAAAACCCGCCTCAAA…
KNUPF143	58302_a	AG	AGAGAGAGAGAGAGAGAGAGAG	11	1161	36	14	231	218	CTGCGTGTGCTGATAAAACTC	58.594	TTCTGCTGCTGTATTCTGAGTG	58.337	ACCGCCCTGCATCGCTGCGTGTGCTGATAAAACTCAGAGAGAGAGAGAGAGAGAGAGTCTGATTCTTGTGTGTGTGTGTGTGTGTGGAATGAGAGTGGGAGGGTGAAATGGATTTCTGGCCGGAATTTCTTGCAAACAGTTGGGGGAGAGAGTTTGTTGCCGGAGGAGTTGGCGGCACCGCCGGAGTGATAGCAGGCTATCCGCTTGATACACTCAGAATACAGCAGCAGAACTCCGCCACTGGATCGGCGGCGCAAATCCTCCGCCGCCTCGTCACCGCCGAGGGACCCTTTTCCCTCTACCGTGGCATGGCCGCTCCTTTGGCCTCTGTTACTTTCCAGAATGCAGTGGCTTTCCAGACCTATGCAATCCTTTCAAGAGCAATTGATATCAATTCTG…
KNUPF144	12160_a	CT	CTCTCTCTCTCTCTCTCTCT	10	978	31	5	155	151	CCCTAAATCAAACTTGAATCCC	58.864	GGGTCGCTAGTAAAGAAGGTTT	58.058	CAAACCCCTAAATCAAACTTGAATCCCTAACTCTCTCTCTCTCTCTCTCTACTGCAACTAAATACAAAAACAGAAATACCCAATTGGAAGCAAAATTCCATGAATCAAATCCCTTCTTCCACACAACTCCGGTGAAACCTTCTTTACTAGCGACCCGTCCGTTCACGGCTGCCACGAAGACTCAACACAGCTGGACCCAGACTGATGTCTCCAGTTCTGAAGCAGCCTAAACCTGACATAACCACGACTCAGAGCAGCCCGACACCTCAGCTCAAAGGTACCACTCTCCCCTGTTCCAACAGCCTAGGCCCACGACCCAAAGCAACTCACACGCACACACCAGCCGATCCCAATGACGAGACGCAGCCCGAGCCTAACTGACCACCGCCGACACATCGG…
KNUPF145	21143_c	CT	CTCTCTCTCTCTCTCTCTCT	10	1103	1046	893	1098	206	GGGTTCTTTCTTTCTCCCTTTA	57.961	AGCTAAGCTGGCTTCTCTATTTT	57.38	AAAAAAAAAAAAAAAAAAAAAAAAAAAAAAAAAAAAAAGAACTTAGAAGAAGAATACATAATTTTGCGACATGTTTTAGTTACAAACCTGTTTTAAGGAGAAAGTTACCCTTCCTAAAATTAGAACACCTTCCATCAACAGCTAATTCAACAAACAAGATAAAAAAAAAACTGTAAAATACAACCAAACCCAAAGAAACACCAAAATATATAAATAGCAATGCCTTTCTTAAATACATCACACAATATCGAAATCAGAGGGGGAGGTCAACAGCAGCATTAGGCGATGCGTATCGTTTCTATGTTCTTGCTCAGCTCCTCCAATTTCTTCAGCCTCATCCGCTCACTTTCGCTCACCAGCTCCATCAATTTAGTGATTAGCTGCACTTTCTCTTTGTTC…
KNUPF146	22453_a	CT	CTCTCTCTCTCTCTCTCTCT	10	1144	57	23	207	185	ATCTTTCGCAATATGTTTCCTG	58.274	AAGTTCACAAAGTTGAACGCTT	58.112	TCAGATTCCATTTTCTTGAATACATCTTTCGCAATATGTTTCCTGAAAAAAGAATACTCTCTCTCTCTCTCTCTCTAAATCAGTGCGCCGTATCTGTACAGTACAGGAATTCTGTGTCCTATTTTGACACCTCACCCTGAACATCTTCAGCTGGAGAAATGTAGTTTGCTAATTTGAGGAAAGATCAAGCGTTCAACTTTGTGAACTTAGCAACAAAAAGCCCACTTGTTGATGAAGTGAGGGGATCAAAACGTAGAGCTTTTGGGATTCTTGCTTGCCTACAAGGCCAGTTCTTTGCAGCATCTATCTCCAGCAACTTAGCAGATGTATGTTCTAAAAGGAACCGCTCTACCACATCTTCATTCTGAGCAACGGTCAAACTGCACGTGCTGTAGACAA…
KNUPF147	26492_a	CT	CTCTCTCTCTCTCTCTCTCT	10	430	228	150	358	209	ATCTCGCATTCTTTTAGCTACG	57.898	TTTCTCGGAAAATCACTCTGTT	57.983	TTTCATTTTACTCATTAATCACGAAATTAAGATCTTTTCGTGTCTCTCTCTCTCCCTCTCTATAAAGAAACGAAAAAAAGAACTCTGTTTTTCTCACTGAAACTTTGCTGCTTTTGAGGTTCTCACCGCGCGCCTTCAGCCGCTGAGAAAATCTCGCATTCTTTTAGCTACGTGATAGCTGGAATTGCTGTAATAATTTTGAAGGCTGCATTAACTTATAAACACTCCTCTCTCTCTCTCTCTCTCTCAGTTCTTGAAACGTAGAATTAATTCTTCAACTGTCCAGACACCTTCTCTTCCGCCCTTTTCCACTCATTCTTCGTTTTTGGCTCAATCAAACAGAGTGATTTTCCGAGAAAGAGACTCATCAAAACACTAGAGTGAAAATCGAAACGAAAC…
KNUPF148	30687_a	CT	CTCTCTCTCTCTCTCTCTCT	10	1244	1197	1085	1241	157	GGATCTTCTGGGATTTCTTACC	58.088	GCCGTATGTCGTCCTTGAT	58.531	AAAAGGCAAAACATTGTCCAATCGAAACAGATTGAATTTAAGCTTAAAATAGTTCCCCTATTTATTAAGTGTTAATTGTTTTTGGGTTTTTCGGTGTTTTTTACTTTTGGTCGACTAAAAGTGAGGAAGAATTTTGTGCAGAGGAAGTGGGAAAAATGGATGCTGATCCGCGACAGTTTGAGAACATTGACGTAGATGAGAACGATATCCACAAGATTGTTCTTTCGTATCTTGTGCACAATTGCTTCAAAGATACATTGGAGTCATTCGTTTCTTGTACTGGAATGAAGCAAACTGCGGATCATCTGGAGGACATGGAAAAAAGAAAAAGAATCTATCATTTTGCGTTGGATGGGAACATATCCAAAGCCATTGAGATGACGGATGAATTTGCACCTG…
KNUPF149	10899_b	CT	CTCTCTCTCTCTCTCTCTCTCT	11	1850	1804	1642	1849	208	ATCTTGGCGAAAATATTGAATC	57.303	CACACAACCTCTATCCCAGAC	57.082	CTCGATTCAGTTCGTTTACAACCCTAATAATTATTATTGCTGAGGTTTCCTATTAAAAGAGAAAAAACTCCTGCAACAACATACATAACCTCCATAAAGTAAGTTGGAATGAATTAATTCAACTTTGAAGATAATAATACATCTACATGAATATGATTTTGTCACAATCAAATTCAATCAACATAATGAATCAAGTCCGAAGCTATATTGGACACCCAATTCACAGTGGTGCCAAAAAATAGCTCCCAAAACCAGAGATCCAATGCAAGAACTGATGAAAATATGAGCAATGCAAGAGTTTGGTATCGATTCAAGGGCCATCGAAAGATTTCAGCTAATTTCTTGAGAAAGGGAAGAGAGTTACTTGTGGGATTCCTGTTCTTGATGGACCATGCTGTT…
KNUPF150	112933_a	CT	CTCTCTCTCTCTCTCTCTCTCTCTCTCTCT	15	296	234	107	294	188	AGGAGTTCCTCAAGAAACACAA	57.964	TTTCTCATCTTCAAAGGTGCTT	58.124	TTTTTTTTGTTAAATTTCTTTCTTAGGATTTCATGGACAAAGCCCAGAAGTAGTAGTACATCATAATATTTGTACAACCTAAGCTTCTACATCTGAGGAAAATCAAAAGGAGTTCCTCAAGAAACACAATAGTTCAAGAAAATCAACACCAATTTTGTCTTCTATTCTATAGTCCTAACGTGGAAAGACCAAATGCTACACTACACCTTCTCTCTCTACAACCTCCAAATCCCCTCTCTCTCTCTCTCTCTCTCTCTCTCTCTTAAGGGGCAGAAGCACCTTTGAAGATGAGAAAG
KNUPF151	13446_b	CT	CTCTCTCTCTCTCTCTCTCTCTCT	12	3636	3238	3216	3396	181	AACAAGCTGAAGACTGAGGAAC	57.725	TTGCTCTTTTCAACTGATCTGA	57.757	CTTTTTCTGTGAAGGGTGTCTAAAGAGATAATGTTATTGATACTGAAATGTTAGTATGTTCAATCATTTGATATCCTAGGAAAGAAGAAACATTGTTTCCCTGGCATTCGGAAAATCTATGTTGCTGTGTTTTTGTGGATTCTTGGATTGAGGTATGAGATATGGAGTTGAAGGGAAATGAGGGAAAGCCTTCTTGAGGCACTGTTTTTGTTAATATATGAGTGGAAAACTCAGTATTTTCCATCAACAATACCTACATGATTGTCAGGTTAGGCTTTCTGGTTGCTGCTTCTATTGCAGCATATGCAGTTAAGCAGGTAAGTGTCAAGGGCTCGAGGCCACCAGACAATTCAAAGAAACGCGAAGAAAGTGATGAAGCATCAATTGAGAAGTCTTGGG…
KNUPF152	18022_a	AG	AGAGAGAGAGAGAGAGAGAG	10	1451	39	7	149	143	CTTATCTGTTATAACTGGAGGCG	57.239	AAATTTCGGATTGTAAGCTGAG	57.603	GCGAAATCTTATCTGTTATAACTGGAGGCGCACAACTTAGAGAGAGAGAGAGAGAGAGCAACATCCACAGACATGTCCCTTTCTCTCTCATTGTTTGCATTCTCTCTCTGCAAACCCAAGCCATTCAGCTCAGCTTACAATCCGAAATTTCCGGCGACACACCGTGAATGTTTGGTTCGAGGTTCCTCATCAGCTGCTCCGGGTATTGATTTTTCCACGCTTGAATCCGCCATTGCTAAGAAAGATAGTGATGGAGTGAAAGGGGCACTTGATCAGTTGAGGGAAGTTGGTTGGGCCAAAAATTGGAGTTCTCAACCATATGTATCACGTCGTACAACATCTCTTCGGGAGCTGACATCTTTAGGATTAAAGAATGCTGAGAATCTTGCTATTCCTAGC…
KNUPF153	18757_a	CT	CTCTCTCTCTCTCTCTCTCT	10	1530	1342	1308	1439	132	GCATACTAGCAGAACCCATCTC	57.981	ATTCCAAAATTTTCATACGGTG	57.933	TTTTTTTTTTTGGAAATTTGGCCATTTTATAACACTTTATTCTTTTCATCTGCAGGTATTCAGTTTATTCATAAATATTTGTTTCCCTGTTACAATCGATGGCTAAAAAGGGAGGAATTGCCACAAGAATTCAAATGAAAAATCATGGCACCATGCCTTCACTCACCAGTTGTTGTAGCCCTTTCTTGAGCCTCCCCGAAGCTTCACGGCATTGCTCTTCGTGTAGCCCCCCGAACGAGATCCGCACGTATCCGCGGCACCCGCTGGAGATACCGGGAATCAGCACGACCCCATGCTTCCTGGCCAACCAGCGAACAACTTCAAAGTCATCCTGGTACTTGTCCGGGAGCTTCGCCCACAAGTAGATGGCGCCTTCTCCTCCTTTGATAGCATCATTCC…
KNUPF154	19662_a	CT	CTCTCTCTCTCTCTCTCTCT	10	205	38	12	152	141	CCCCTTCCCAATTCTCTATCTA	58.601	CGAATTGACGGACTGGTG	58.558	ATAAACCACTTTCCCCTTCCCAATTCTCTATCTAACCCTCTCTCTCTCTCTCTCTCTAACTAGCCGAAAACACGAGTGATGGCTTGCTCCAGTTTGGTGAAACTGAACGCCACCGCCTCATCGTGGATCGCCGGCCACCAGTCCGTCAATTCGCGCCCCGGAGCGGCGGCGAGGGTCTCCAACAGCCGCGGATCGGGCATCCGCC
KNUPF155	28118_a	AG	AGAGAGAGAGAGAGAGAGAG	10	206	140	1	182	182	AGTATTGCATCATTTCACCCA	57.957	CAGGAAACAGAAACAAACCATC	58.602	GAGTATTGCATCATTTCACCCAAAAAAAACAACTATAAGTATGCCTGTAGTGTTGTGGTATTTAGAAAGTTGAACGAAGTAGTTAAGCAGATCCCACAACCAGGCCTGTTTAATTATCCTTTTGTGATCAGAAAGTTTAAGAGAGAGAGAGAGAGAGAGTTGATGGTTTGTTTCTGTTTCCTGGTGGATCAGAAGAGCGTGGCGCG
KNUPF156	42318_a	CA	CACACACACACACACA	8	285	91	44	257	214	TGATTAATTTTTCTTGCTCGGT	57.958	GAATTCAAACAAGAATTGGGAA	58.088	GGCCCATCGGCGGCCCGAACCCATCACCGCTTTCCCCTTGTCCATGATTAATTTTTCTTGCTCGGTTGAGTATGATAAAACTGAGGATTTCACACACACACACACAAAAACACGCAGCGTGTAGTTCTGTGTTATAGATTTTGTAATGGCGGCTGCGGCGGAAGAGATGTTTTTGATTGTGAACGAAAGATTTGTTGCCGGGAGGGGATGTTTGGTTGTGCGTCAGATTGAAACCTTTCCCAATTCTTGTTTGAATTCGGTAAGCACGCGGTGACCCTACGTAAG
KNUPF157	47837_a	AG	AGAGAGAGAGAGAGAGAGAGAG	11	787	198	172	359	188	AAGACTACTGCAACCTTGGAAA	58.061	GGTACACCAAAAGATCAACGAT	57.982	GAGAGAGACAACAGAATCCCTTATCACAACTGAAATTTCCTGCAACTTTGCAACATGAGAAAATGAAAAATCAAGATTACTACAACGTAGGAGATTTAAAAAAAAAAAGAACAGAATCCCTTTTCTCAACTAAAATTTCCTACAACTTCACAACATGAGAAAACGAAGAATCAAGACTACTGCAACCTTGGAAATCTAGAGAGAGAGAGAGAGAGAGAGAAGAATCCTATATCTCAACTGAAATTGCCTATAACATTACAACAAAACAAAAAATTGAAAAATCAAGATTAAACAACGTAGGAAATCAAGAATTTTACCTTGCAATGCCAAATCATCGTATCGTTGATCTTTTGGTGTACCAGGAAGATCCAAATCAGGAGATGAACTTGCACGAGTTTG…
KNUPF158	50879_e	CT	CTCTCTCTCTCTCTCTCTCTCT	11	1180	252	125	361	237	ATCGACGGTTGAAAAGTTTATG	58.188	GTGTGTTCTGGGACAGAAGAAT	58.16	AGTTGAATGATATGTACTATCATCTCCCTCTCTCTCTCTCTATCTCTCTCTCACCGAAGCTTTGGGTGGTGAGAATCTTGATGATGCTGCATCGGCAATAAACGACTAGAAAAGCAGTAGAAATGATCGACGGTTGAAAAGTTTATGTGATCATAGAGGGTAAAACTCACGGTTCCCCAGTTTGTATGGTTTTGTCAGGTGGGACTTTGGTATTTTGTGGGAACTCAATATTTTAACAATTAATTCTTCACCTCTCTCTCTCTCTCTCTCTCTAGGAATTGAAGTCGACACGATTGAGTAATTGACTAGTGAGGGAACTTCACTGCATAGATCTGTGATTATTCTTCTGTCCCAGAACACACAGGAGAAAAACATTAATTTCCTGGAAATTCTTGGTTT…
KNUPF159	67065_a	CA	CACACACACACACACA	8	212	61	26	201	176	TCATTGAGTCCAAACATTGGTA	57.999	TACTATCTGCATGTGATTTGGC	57.807	AGGGGTTCGTATAGCATTTCCTGCATTCATTGAGTCCAAACATTGGTACTTAATTGACATCACACACACACACACAGAGGAATGTGGGAATCTGATAAGATCTTTCTTTGCCCTGGTTAGGATATAGAGCTTTACCTTGATCAATACAACACTCGATTTGCGAGAAAATTCTTAGGAAAAGCCAAATCACATGCAGATAGTAGTAATACGGT
KNUPF160	68021_a	CT	CTCTCTCTCTCTCTCTCTCTCTCTCTCTCT	15	645	582	418	641	224	GCTTGCTAGATATTGGAGAGCA	58.768	AGTAAAAATCAGCACCATTGGA	58.629	TGGCATGGACTTGTATTGTTTGCTCCACATGGGCATGGGACTCGCCTTGCACAAGCAAACAGAATCCGTTTCGAGTTTCACAAAGGTGCTGCTGATCATGCATACATGAGGATCGATGGGGAACCGTGGAAACAGCCTCTTCCCAAAGATGATGACACTGTGATGATTGAAATTTCGCACTTCGGCCAAGTTAGCATTCTGGCCAACAGACACTGCCTTTCCAGAAGTATTACTGCACCTCATTCAGTAAGCCGCTTCACATTTGATGGTTCTAACAGCGACAGAGACGTGTTTGAGGAGGAAGAGTCTGAAGAACGAAAGAAGTTAGGCGCAGCCAATACTTTTCGACTGCCAGATGATTTTGATATTGCAAGTCTTAGTTGAATCTATTGATGACTT…
KNUPF161	84867_a	AT	ATATATATATATATAT	8	282	201	60	267	208	AAGATGATGGTTTGTTTGGTTC	57.956	AGAACCTAGGGGGTCTTCACTA	58.288	CTCACCTCCGACTTGCTACTTGGATCCGCAAATTGTTTTTAACGTGAATAGTTGAGTTCGAAGATGATGGTTTGTTTGGTTCTTTGAGGTATTTGGAGGTGATTAAGTGTTCTTATGCTTCTAATACACTTTTATGATACTTGAATTGATGTCACAGGAAAATACATTGCAAGAAGTATTGTTGGAATACAATGAGTACGATATATATATATATATTGTACTTCTTTTGTTTGCCCTTCCCCTGAATAGTGAAGACCCCCTAGGTTCTGTTATTTGTGTAAT
